# Supplementary material for: Genomic and Pangenomic Insights into Aeromonas salmonicida subsp. oncorhynchi subsp. nov
Source: Pathogens. 2025 May 23;14(6):523. doi: 10.3390/pathogens14060523 (PMC12196135; doi:10.3390/pathogens14060523)
Supplement: Supplementary file 1 [file pathogens-14-00523-s001.zip]

Archive with 1 entries (1 files):
- pathogens-3588659-supplementary.pdf
